# Supplementary material for: Isolation and In Silico Prediction of Potential Drug-like Compounds with a New Dimeric Prenylated Quinolone Alkaloid from Zanthoxylum rhetsa (Roxb.) Root Extracts Targeted against SARS-CoV-2 (Mpro)
Source: Molecules. 2022 Nov 24;27(23):8191. doi: 10.3390/molecules27238191 (PMC9737416; doi:10.3390/molecules27238191)
Supplement: Supplementary file 1 [file molecules-27-08191-s001.zip]

Archive with 1 entries (1 files):
- molecules-2001486-supplementary.pdf
